# Supplementary material for: Virtual Monoenergetic Images of Dual-Energy CT—Impact on Repeatability, Reproducibility, and Classification in Radiomics
Source: Cancers (Basel). 2021 Sep 20;13(18):4710. doi: 10.3390/cancers13184710 (PMC8467875; doi:10.3390/cancers13184710)
Supplement: Supplementary file 1 [file cancers-13-04710-s001.zip]

Archive with 1 entries (1 files):
- cancers-1289651-supplementary.pdf
